# Supplementary material for: RNA polymerase II is recruited to DNA double-strand breaks for dilncRNA transcription in Drosophila
Source: RNA Biol. 2021 Dec 29;19(1):68–77. doi: 10.1080/15476286.2021.2014694 (PMC8786327; doi:10.1080/15476286.2021.2014694)
Supplement: Supplemental Material [file KRNB_A_2014694_SM9327.zip]

Archive with 2 entries (1 files):
- supplementary/
- supplementary/Supplement_Foerstemann_211129.docx
